# Supplementary material for: Effects of Mg Doping at Different Positions in Li-Rich Mn-Based Cathode Material on Electrochemical Performance
Source: Nanomaterials (Basel). 2022 Jan 3;12(1):156. doi: 10.3390/nano12010156 (PMC8746697; doi:10.3390/nano12010156)
Supplement: Supplementary file 1 [file nanomaterials-12-00156-s001.zip]

Archive with 1 entries (1 files):
- nanomaterials-1517188-supplementary.pdf
